# Supplementary material for: Moloney Murine Leukemia Virus-like Nanoparticles Pseudo-Typed with SARS-CoV-2 RBD for Vaccination Against COVID-19
Source: Int J Mol Sci. 2025 Jul 4;26(13):6462. doi: 10.3390/ijms26136462 (PMC12250557; doi:10.3390/ijms26136462)
Supplement: Supplementary file 1 [file ijms-26-06462-s001.zip]

Archive with 1 entries (1 files):
- ijms-3728424-supplementary.pdf
